# Supplementary material for: Research on the Anti-Risk Mechanism of Mask Green Supply Chain from the Perspective of Cooperation between Retailers, Suppliers, and Financial Institutions
Source: Int J Environ Res Public Health. 2022 Dec 13;19(24):16744. doi: 10.3390/ijerph192416744 (PMC9778949; doi:10.3390/ijerph192416744)
Supplement: Supplementary file 1 [file ijerph-19-16744-s001.zip]

Archive with 1 entries (1 files):
- ijerph-2083390-supplementary.xlsx
