# Supplementary material for: Research on the Anti-Risk Mechanism of Mask Green Supply Chain from the Perspective of Cooperation between Retailers, Suppliers, and Financial Institutions
Source: Int J Environ Res Public Health. 2022 Dec 13;19(24):16744. doi: 10.3390/ijerph192416744 (PMC9778949; doi:10.3390/ijerph192416744)
Supplement: Supplementary file 1 [file ijerph-19-16744-s001.zip › ijerph-2083390-supplementary.xlsx]

## Sheet: Sheet1
Nu	Submission Time	Time Taken	Source	Source Details	IP	1、What is the name of the financial institution you work for?	2、What is your position？	3、How long have you been in factoring?	4、Do you think financial institutions should provide financing support for the production and marketing of masks and the recycling of discarded masks through factoring, so as to bear the social responsibility of fighting against pandemic and environmental protection?	5、Please answer your understanding of the field of masks ("1" means completely unknown, "5" means completely understood)—Recycling technology of discarded masks	5、Production and sales of masks	6、Do you think that mask green supply chain consisting of system of production and sales of masks and system of recycling of discarded masks needs financing support from financial institutions to maintain sustainable operation?	7、What do you think is the primary factor affecting financial institutions to provide factoring financing for the mask green supply chain ?	8、(Recycling technology of discarded masks has no market prospect)	8、(Default of mask supplier or retailer)	8、(Shortage of masks)	8、(Sharp fluctuation of mask price)	8、(Mask quality)	8、(Other risks)	8、(Don't worry about any risks)	9、Please answer your concern about anti-risk capability of the mask green supply chain under the background of pandemic ("1" means not worried at all, "5" means completely worried)	10、Do you think improving the information transparency of mask green supply chain will help reduce financing risks?	11、If the financing of mask green supply chain by financial institutions cannot be timely returned according to contract, will it reduce financing willingness of financial institutions to mask green supply chain?	12、If financial institutions can supervise the recycling process of discarded masks, will they increase their willingness to provide financing for mask green supply chain ?	13、If financial institutions provide financing for mask green supply chain , should they prefer to supervise mask suppliers or retailers?	14、What is your attitude towards financial institutions' choice to share the risks faced by mask green supply chain ?	总分
1	2021/11/22 10:45:48	132seconds	WeChat	N/A	115.236.50.194(Zhejiang-Hangzhou)	Property Zhongda Commercial Factoring (Tianjin) Co., Ltd	2	3	1	3	3	1	1	1	1	0	0	1	0	0	3	1	1	1	1	1	9
2	2021/11/25 19:55:15	114seconds	WeChat	N/A	27.17.87.218(Hubei-Wuhan)	Jinfeng Factoring	1	3	1	2	4	1	1	1	1	0	0	0	0	0	5	1	1	1	2	1	11
3	2021/11/25 19:56:27	227seconds	WeChat	N/A	27.17.87.218(Hubei-Wuhan)	Huadian Commercial Factoring (Tianjin) Co., Ltd	2	3	3	2	2	2	1	0	1	1	1	1	0	0	3	2	1	1	2	2	7
4	2021/11/25 20:38:00	171seconds	WeChat	N/A	112.17.236.141(Zhejiang-Unknown)	Property Zhongda Commercial Factoring	2	3	3	2	2	1	1	1	1	0	0	1	0	0	3	3	1	1	2	1	7
5	2021/11/29 10:15:57	68seconds	WeChat	N/A	222.70.180.74(Shanghai-Shanghai)	Shanghai Yunsheng Finance Leasing Co., Ltd	2	3	1	3	3	1	1	1	1	0	0	0	0	0	3	2	2	2	1	2	9
6	2021/11/29 10:17:01	142seconds	WeChat	N/A	180.168.195.90(Shanghai-Shanghai)	Huabao Duding (Shanghai) Finance Leasing Co., Ltd	4	2	2	3	2	1	1	1	1	0	1	1	0	0	5	2	1	3	1	1	10
7	2021/11/29 10:20:42	165seconds	Mobile submission	Direct access	180.166.139.130(Shanghai-Shanghai)	COSCO Shipping (Shanghai) Co., Ltd	2	1	1	2	2	2	5	1	1	0	1	0	0	0	3	2	1	1	1	3	7
8	2021/11/29 10:28:29	121seconds	WeChat	N/A	36.57.139.72(Anhui-Hefei)	Guangzhou Baoxin Finance Leasing	2	2	3	1	1	1	3	0	1	0	0	0	0	0	3	1	3	1	1	3	5
9	2021/11/29 10:38:49	119seconds	WeChat	N/A	58.54.109.1(Hubei-Huangshi)	Bank of China	2	1	3	2	2	3	1	0	0	0	1	0	0	0	2	3	1	1	1	3	6
10	2021/11/29 10:41:08	183seconds	WeChat	N/A	171.82.212.172(Hubei-Wuhan)	Bank of China, Huangshi Yegang Sub branch	3	2	1	4	4	1	3	1	1	0	1	0	0	0	3	1	1	1	1	1	11
11	2021/11/29 10:42:56	202seconds	WeChat	N/A	114.84.192.78(Shanghai-Shanghai)	Shanghai Zerun Commercial Factoring	2	2	2	1	1	2	2	1	1	0	0	0	0	0	3	2	2	1	1	1	5
12	2021/11/29 10:43:09	97seconds	WeChat	N/A	111.181.24.81(Hubei-Ezhou)	Bank of China	2	1	3	1	1	3	3	0	0	1	1	1	0	0	1	3	3	3	1	3	3
13	2021/11/29 10:51:42	132seconds	WeChat	N/A	113.57.247.173(Hubei-Wuhan)	Bank of China	2	2	1	2	3	3	1	1	1	0	0	0	0	0	3	1	1	1	1	3	8
14	2021/11/29 11:01:53	128seconds	WeChat	N/A	61.242.135.74(Hubei-Wuhan)	Bank of China	2	1	3	2	2	1	3	0	0	1	1	0	0	0	2	1	2	1	1	1	6
15	2021/11/29 11:10:50	76seconds	WeChat	N/A	27.17.87.218(Hubei-Wuhan)	Hubei Changtou Finance Leasing Co., Ltd	1	2	1	4	4	1	3	1	0	0	0	1	0	0	3	1	1	1	1	1	11
16	2021/11/29 11:15:00	92seconds	WeChat	N/A	27.17.87.218(Hubei-Wuhan)	Hubei Changtou Finance Leasing Co., Ltd	3	1	1	2	2	1	3	1	1	0	0	0	0	0	5	1	1	1	2	1	9
17	2021/11/29 11:15:48	137seconds	WeChat	N/A	27.17.87.218(Hubei-Wuhan)	Hubei Financial Leasing Co., Ltd	2	3	1	3	3	1	1	1	1	0	1	1	0	0	3	2	1	1	2	1	9
18	2021/11/29 11:37:03	41seconds	WeChat	N/A	223.104.20.59(Hubei-Wuhan)	Bank of China	2	1	1	3	3	1	2	0	1	0	1	0	0	0	3	1	1	2	1	1	9
19	2021/11/29 11:46:28	331seconds	WeChat	N/A	117.136.81.149(Hubei-Wuhan)	Bank of China, Huangshi Branch, Yegang Sub branch	2	3	1	4	4	1	3	0	0	1	1	1	0	0	3	1	1	1	1	1	11
20	2021/11/29 11:58:12	86seconds	WeChat	N/A	139.226.63.81(Shanghai-Shanghai)	Shanghai Guangpu Equity Investment Fund Management Co., Ltd	2	1	1	2	4	1	3	1	1	0	0	1	0	0	2	2	1	1	1	1	8
21	2021/11/29 15:55:53	237seconds	WeChat	N/A	223.104.20.202(Hubei-Wuhan)	Rural commercial bank	2	3	1	1	1	3	3	1	1	0	0	1	0	0	4	1	1	1	1	1	6
22	2021/11/29 17:39:28	91seconds	WeChat	N/A	58.54.109.1(Hubei-Huangshi)	Bank of China	2	1	3	3	3	3	3	1	1	1	1	1	0	1	3	3	3	3	1	1	9
23	2021/11/30 15:30:49	74seconds	WeChat	N/A	27.17.87.218(Hubei-Wuhan)	Optical Valley Factoring	1	3	1	3	3	1	1	1	1	0	0	0	0	0	5	1	1	1	2	1	11
24	2021/11/30 15:49:36	171seconds	WeChat	N/A	183.95.248.209(Hubei-Wuhan)	Wuhan Rural Commercial Bank	2	1	1	1	1	1	2	1	1	0	0	0	0	0	3	1	1	1	1	1	5
25	2021/11/30 15:54:16	147seconds	WeChat	N/A	61.242.150.18(Jiangxi-Jingdezhen)	China construction bank	3	2	3	2	1	1	1	1	0	0	1	0	0	0	3	2	1	1	3	1	6
26	2021/11/30 15:57:53	96seconds	WeChat	N/A	183.54.40.201(Guangdong-Shenzhen)	Shenzhen Expressway Leasing	1	1	2	1	1	3	1	1	0	0	0	1	0	0	1	1	1	1	1	3	3
27	2021/11/30 16:03:28	138seconds	WeChat	N/A	106.109.52.97(Guizhou-Guiyang)	Guiyang Golden Leasing	3	2	2	3	3	1	1	1	1	0	0	1	0	0	3	1	1	1	1	1	9
28	2021/11/30 16:20:06	90seconds	WeChat	N/A	60.174.248.119(Anhui-Hefei)	Huiyin Leasing	2	3	1	3	4	1	1	0	1	0	1	0	0	0	3	1	1	1	1	1	10
29	2021/11/30 16:41:11	180seconds	WeChat	N/A	117.136.107.237(Henan-Zhengzhou)	Wanjiang Financial Leasing	3	3	1	3	3	2	3	0	1	0	0	1	0	0	3	2	2	2	1	2	9
30	2021/11/30 17:24:56	119seconds	WeChat	N/A	223.104.20.122(Hubei-Wuhan)	China Merchants Bank	2	1	1	2	2	3	1	1	1	0	1	0	0	0	3	3	3	3	1	1	7
31	2021/12/1 9:34:31	117seconds	WeChat	N/A	61.183.92.234(Hubei-Wuhan)	China Merchants Bank	1	3	3	3	3	1	1	1	1	0	0	1	0	0	3	1	2	1	1	3	9
32	2021/12/1 9:36:57	73seconds	WeChat	N/A	61.183.92.234(Hubei-Wuhan)	China Merchants Bank	2	3	1	5	5	1	1	0	0	0	1	1	0	0	2	2	1	1	1	1	12
33	2021/12/1 9:37:59	146seconds	WeChat	N/A	61.242.130.55(Hubei-Wuhan)	China Merchants Bank	2	3	1	3	3	3	3	0	0	0	0	1	0	0	3	1	1	1	1	1	9
34	2021/12/1 9:38:16	147seconds	WeChat	N/A	61.183.92.234(Hubei-Wuhan)	China Merchants Bank	2	3	1	4	4	2	1	1	0	0	1	0	1	0	4	2	1	1	1	3	12
35	2021/12/1 9:40:14	167seconds	WeChat	N/A	61.183.92.234(Hubei-Wuhan)	China Merchants Bank, Wuhan Branch	2	1	3	1	3	3	1	1	1	1	1	1	0	0	3	1	1	3	1	3	7
36	2021/12/6 10:53:16	136seconds	WeChat	N/A	175.160.158.100(Liaoning-Shenyang)	Huatong Commercial Factoring	1	3	1	2	2	1	1	0	1	0	1	0	1	0	3	2	1	1	1	1	7
37	2021/12/6 10:54:23	209seconds	WeChat	N/A	112.224.162.134(Shandong-Unknown)	Shandong Yitong Commercial Factoring Co., Ltd	3	2	2	1	1	2	1	0	1	0	1	0	0	0	1	2	1	1	2	2	3
38	2021/12/6 10:56:50	135seconds	WeChat	N/A	114.251.154.126(Beijing-Beijing)	Beijing Financial Security Industrial Park	3	1	1	3	3	1	3	1	1	0	1	0	0	0	3	1	1	1	1	1	9
39	2021/12/6 11:00:36	136seconds	WeChat	N/A	116.25.44.166(Guangdong-Shenzhen)	Xingbang Factoring	1	2	3	3	2	3	5	1	1	0	0	1	0	0	2	1	1	3	2	3	7
40	2021/12/6 11:04:30	105seconds	WeChat	N/A	122.192.15.78(Jiangsu-Suzhou)	factoring company	4	1	1	2	2	1	3	0	0	0	1	0	0	0	3	2	2	2	1	1	7
41	2021/12/6 11:10:29	134seconds	WeChat	N/A	60.173.235.163(Anhui-Hefei)	Anhui Ancheng Financial Holding Group Co., Ltd	1	3	1	2	2	1	3	0	1	0	1	0	0	0	3	1	1	1	2	1	7
42	2021/12/6 11:16:57	105seconds	WeChat	N/A	124.126.16.22(Beijing-Beijing)	Beijing Public Transport Commercial Factoring Co., Ltd	2	2	2	1	1	3	1	1	1	0	0	0	0	0	4	2	2	1	2	2	6
43	2021/12/6 11:17:51	114seconds	WeChat	N/A	222.128.26.89(Beijing-Beijing)	Zhongjin Cloud	2	2	1	3	3	1	1	1	0	0	1	0	0	0	3	1	2	1	2	3	9
44	2021/12/6 11:19:01	151seconds	WeChat	N/A	122.6.138.131(Shandong-Linyi)	Puhua Investment	1	2	1	3	3	1	1	1	1	0	1	0	0	0	3	1	1	1	2	1	9
45	2021/12/6 11:20:40	315seconds	WeChat	N/A	49.89.3.59(Jiangsu-Suqian)	Suqian Chanfa Commercial Factoring Co., Ltd	3	1	1	2	1	2	3	1	1	0	0	0	0	0	3	1	2	2	2	1	6
46	2021/12/6 11:21:11	116seconds	WeChat	N/A	113.50.48.172(Beijing-Beijing)	Xiaomi Finance	2	3	2	4	2	1	1	0	1	0	1	0	0	0	5	1	1	1	2	2	11
47	2021/12/6 11:21:56	111seconds	WeChat	N/A	106.38.52.170(Beijing-Beijing)	Tong Fu Factoring	3	2	2	1	3	2	1	1	1	0	1	0	0	0	4	2	2	2	2	1	8
48	2021/12/6 11:27:04	51seconds	WeChat	N/A	27.17.87.167(Hubei-Wuhan)	Joint investment factoring	1	3	1	3	3	1	1	1	1	0	0	0	0	0	5	1	1	1	2	1	11
49	2021/12/6 11:34:22	39seconds	WeChat	N/A	27.17.87.167(Hubei-Wuhan)	Dongchang Factoring	1	3	1	4	4	1	1	0	1	0	0	0	0	0	5	1	1	1	2	1	13
50	2021/12/6 11:37:26	474seconds	WeChat	N/A	103.85.179.32(Beijing-Beijing)	Shenzhen Qianhaize Jinchanrong Technology Co., Ltd	2	3	1	3	3	2	3	0	1	0	1	1	0	0	3	2	1	1	2	1	9
51	2021/12/6 11:50:42	103seconds	WeChat	N/A	36.112.191.105(Beijing-Beijing)	factoring company	3	2	1	1	1	2	3	0	0	0	0	0	0	1	1	1	1	1	1	2	3
52	2021/12/6 11:52:22	98seconds	WeChat	N/A	223.104.7.153(Tianjin-Tianjin)	Zhongan Technology	2	1	1	4	3	1	3	1	0	0	1	0	0	0	3	1	2	1	1	2	10
53	2021/12/6 11:56:47	62seconds	WeChat	N/A	112.224.19.23(Shandong-Jinan)	Shandong Luxin Commercial Factoring Co., Ltd	4	1	1	1	2	1	1	1	1	0	1	1	0	0	3	3	2	2	3	1	6
54	2021/12/6 13:14:26	64seconds	WeChat	N/A	223.104.103.14(Hebei-Baoding)	factoring company	1	3	3	1	1	1	1	1	0	0	0	0	0	0	4	1	1	1	1	1	6
